# Supplementary material for: Utilizing AI for the Identification and Validation of Novel Therapeutic Targets and Repurposed Drugs for Endometriosis
Source: Adv Sci (Weinh). 2024 Dec 12;12(5):2406565. doi: 10.1002/advs.202406565 (PMC11792045; doi:10.1002/advs.202406565)
Supplement: Supplementary file 2 — Supplemental Tables [file ADVS-12-2406565-s001.xlsx]

## Sheet: Table S1
Table S1A. Endometriosis case-control comparisons and their corresponding meta-analyses
Serie	Type	Platform	Tissue Source	Experimental design	# Case	# Control	Year	Reference
Endometriosis meta-analysis
GSE6364	Microarray	GPL570	Uterine endometrium	Endometriosis vs Healthy	21	16	2006	17510236
GSE7305	Microarray	GPL570	Uterine endometrium	Endometriosis vs Healthy	10	10	2007	17640886
GSE7307	Microarray	GPL570	Uterine endometrium	Endometriosis vs Healthy	19	18	2007	-
GSE11691	Microarray	GPL96	Uterine endometrium	Endometriosis vs Eutopic endometrium	9	9	2008	18688027
GSE25628	Microarray	GPL571	Uterine endometrium	Endometriosis vs Healthy	7	6	2010	23460397
GSE23339	Microarray	GPL6102	Uterine endometrium	Endometriosis vs Healthy	10	9	2010	21436257
GSE51981	Microarray	GPL570	Uterine endometrium	Endometriosis vs Healthy	77	71	2013	25243856
GSE120103	Microarray	GPL6480	Uterine endometrium	Endometriosis vs Healthy (fertile)	16	9	2018	30760267
GSE141549	Microarray	GPL10558, GPL13376	Uterine endometrium	Endometriosis vs Healthy	198	42	2019	32859947
GSE134056	RNA-seq	GPL18573	Uterine endometrium	Endometriosis vs Healthy	16	22	2019	31552087
GSE135485	RNA-seq	GPL21290	Uterine endometrium	Endometriosis vs Healthy	54	4	2019	-
Comparisons for expression correlation analysis
GSE7846	Microarray	GPL570	Uterine endometrium	Endometriosis vs Healthy	5	5	2007	17956924
GSE141549	Microarray	GPL10558, GPL13376	Uterine endometrium	Deep infiltrating endometriosis vs Healthy	16	16	2019	32859947
GSE141549	Microarray	GPL10558, GPL13376	Uterine endometrium	Peritoneal endometriosis vs Healthy	16	16	2019	32859947
GSE141549	Microarray	GPL10558, GPL13376	Uterine endometrium	Endometrioma vs Healthy	9	16	2019	32859947
GSE141549	Microarray	GPL10558, GPL13376	Uterine endometrium	Deep infiltrating endometriosis vs Healthy	9	7	2019	32859947
GSE141549	Microarray	GPL10558, GPL13376	Uterine endometrium	Peritoneal EM vs Healthy	13	7	2019	32859947
GSE141549	Microarray	GPL10558, GPL13376	Uterine endometrium	Endometrioma vs Healthy	7	7	2019	32859947
GSE141549	Microarray	GPL10558, GPL13376	Uterine endometrium	Endometrioma vs Healthy	28	42	2019	32859947
GSE141549	Microarray	GPL10558, GPL13376	Uterine endometrium	Peritoneal endometriosis vs Healthy	79	42	2019	32859947
GSE141549	Microarray	GPL10558, GPL13376	Uterine endometrium	Deep infiltrating endometriosis vs Healthy	91	42	2019	32859947
Table S1B. Public endometriosis bulk RNA datasets
Serie	Sample type	Patient ID	Diagnostic examination	Menstrual cycle phase	Age (yr)	Distribution	Other diagnosis	Ethnicity	Medications	Remarks
GSE6364	Case	26A	Surgical, histological	Proliferative	31	Ovarian, peritoneal	NA	Caucasian	NA
GSE6364	Case	587	Surgical, histological	Proliferative	37	Peritoneal	Liver endometriosis	Caucasian	NA
GSE6364	Case	647	Surgical, histological	Proliferative	39	Rectovaginal, ovarian, peritoneal	Leiomyoma	Caucasian	NA
GSE6364	Case	594	Surgical, histological	Proliferative	38	Ovarian, peritoneal	NA	Caucasian	Amour thyroid
GSE6364	Case	651	Surgical, histological	Proliferative	37	Ovarian, peritoneal	Leiomyoma	Caucasian	Advair, rhinocort
GSE6364	Case	508	Surgical, histological	Proliferative	25	Rectovaginal, ovarian, peritoneal	NA	Caucasian	Atenolol
GSE6364	Case	489	Surgical, histological	Early secretory	39	Rectovaginal, peritoneal	Leiomyoma	Asian	Levothyroxine
GSE6364	Case	496	Surgical, histological	Early secretory	37	Ovarian, peritoneal	Leiomyoma	Caucasian	Advair, rhinocort
GSE6364	Case	599	Surgical, histological	Early secretory	35	Rectovaginal, ovarian, peritoneal	NA	Black	NA
GSE6364	Case	27A	Surgical, histological	Early secretory	22	Rectovaginal, ovarian, peritoneal	NA	Caucasian	NA
GSE6364	Case	517	Surgical, histological	Early secretory	35	Rectovaginal, peritoneal	Leiomyoma	Asian	Trental, ciprofloxacin
GSE6364	Case	575	Surgical, histological	Early secretory	26	Ovarian, peritoneal	NA	Unknown	NA
GSE6364	Case	33A	Surgical, histological	Mid secretory	27	Rectovaginal, peritoneal	NA	Caucasian	NA
GSE6364	Case	7A/97A	Surgical, histological	Mid secretory	35	Ovarian, peritoneal	NA	Unknown	NA
GSE6364	Case	73A	Surgical, histological	Mid secretory	26	Ovarian, peritoneal	NA	Caucasian	NA
GSE6364	Case	516	Surgical, histological	Mid secretory	34	Rectovaginal, peritoneal	Leiomyoma	Asian	NA
GSE6364	Case	540	Surgical, histological	Mid secretory	37	Rectovaginal, peritoneal	NA	Caucasian	Keflex prn
GSE6364	Case	543	Surgical, histological	Mid secretory	38	Rectovaginal, ovarian, peritoneal	NA	Caucasian	NA
GSE6364	Case	678	Surgical, histological	Mid secretory	44	Rectovaginal, peritoneal	Leiomyoma	Asian	NA
GSE6364	Case	72A	Surgical, histological	Mid secretory	31	Peritoneal	NA	Caucasian	NA
GSE6364	Case	645	Surgical, histological	Mid secretory	39	Rectovaginal, peritoneal	NA	Asian Indian	NA
GSE6364	Control	598	NA	Proliferative	33	NA	Leiomyomata	Black	NA
GSE6364	Control	M182	NA	Proliferative	34	NA	Pipelle endometrial biopsy-normal volunteer	Caucasian	NA
GSE6364	Control	M165	NA	Proliferative	31	NA	Pipelle endometrial biopsy-normal volunteer	Caucasian	NA
GSE6364	Control	M169	NA	Proliferative	32	NA	Pipelle endometrial biopsy-normal volunteer	Caucasian	NA
GSE6364	Control	562	NA	Proliferative	50	NA	Leiomyomata	Caucasian	Valacyclovir, amitriptyline, ASA
GSE6364	Control	629	NA	Early secretory	46	NA	Leiomyomata	Caucasian	Celexa
GSE6364	Control	650	NA	Early secretory	48	NA	Leiomyomata	Caucasian	NA
GSE6364	Control	664	NA	Early secretory	44	NA	Uterine prolapse, adenomyosis	Other	NA
GSE6364	Control	610	NA	Mid secretory	49	NA	Leiomyomata	Caucasian	NA
GSE6364	Control	617	NA	Mid secretory	42	NA	Pelvic pain	Caucasian	NA
GSE6364	Control	626	NA	Mid secretory	42	NA	Uterine prolapse	Caucasian	Allegra, advil
GSE6364	Control	M153	NA	Mid secretory	34	NA	Pipelle endometrial biopsy-normal volunteer	Caucasian	NA
GSE6364	Control	659	NA	Mid secretory	46	NA	Uterine prolapse	Caucasian	NA
GSE6364	Control	G98A	NA	Mid secretory	30	NA	Pipelle endometrial biopsy-normal volunteer	Caucasian	NA
GSE6364	Control	M158	NA	Mid secretory	23	NA	Pipelle endometrial biopsy-normal volunteer	Black	NA
GSE6364	Control	M163	NA	Mid secretory	33	NA	Pipelle endometrial biopsy-normal volunteer	Caucasian	NA
GSE7305	Case	NA	Surgical	Proliferative	Unknown	Ovarian	NA	Caucasian	NA
GSE7305	Case	NA	Surgical	Proliferative	Unknown	Ovarian	NA	Caucasian	NA
GSE7305	Case	NA	Surgical	Secretory	Unknown	Ovarian	NA	Caucasian	NA
GSE7305	Case	NA	Surgical	Secretory	Unknown	Ovarian	NA	Caucasian	NA
GSE7305	Case	NA	Surgical	Secretory	Unknown	Ovarian	NA	Caucasian	NA
GSE7305	Case	NA	Surgical	Secretory	Unknown	Ovarian	NA	Caucasian	NA
GSE7305	Case	NA	Surgical	Secretory	Unknown	Ovarian	NA	Caucasian	NA
GSE7305	Case	NA	Surgical	Secretory	Unknown	Ovarian	NA	Caucasian	NA
GSE7305	Case	NA	Surgical	Secretory	Unknown	Ovarian	NA	Caucasian	NA
GSE7305	Case	NA	Surgical	Secretory	Unknown	Ovarian	NA	Caucasian	NA
GSE7305	Control	NA	NA	Proliferative	Unknown	Ovarian	NA	Caucasian	NA	Matching control endometrium from the same patient
GSE7305	Control	NA	NA	Proliferative	Unknown	Ovarian	NA	Caucasian	NA	Matching control endometrium from the same patient
GSE7305	Control	NA	NA	Secretory	Unknown	Ovarian	NA	Caucasian	NA	Matching control endometrium from the same patient
GSE7305	Control	NA	NA	Secretory	Unknown	Ovarian	NA	Caucasian	NA	Matching control endometrium from the same patient
GSE7305	Control	NA	NA	Secretory	Unknown	Ovarian	NA	Caucasian	NA	Matching control endometrium from the same patient
GSE7305	Control	NA	NA	Secretory	Unknown	Ovarian	NA	Caucasian	NA	Matching control endometrium from the same patient
GSE7305	Control	NA	NA	Secretory	Unknown	Ovarian	NA	Caucasian	NA	Matching control endometrium from the same patient
GSE7305	Control	NA	NA	Secretory	Unknown	Ovarian	NA	Caucasian	NA	Matching control endometrium from the same patient
GSE7305	Control	NA	NA	Secretory	Unknown	Ovarian	NA	Caucasian	NA	Matching control endometrium from the same patient
GSE7305	Control	NA	NA	Secretory	Unknown	Ovarian	NA	Caucasian	NA	Matching control endometrium from the same patient
GSE7307	Case	NA	Unknown	Unknown	Unknown	Ovarian	Unknown	Unknown	Unknown	Details of individual cases were not reported
GSE7307	Control	NA	Unknown	Unknown	Unknown	NA	Unknown	Unknown	Unknown	Details of individual cases were not reported
GSE11691	Case	NA	Histological	Proliferative	20-46	Peritoneal	NA	Unknown	NA
GSE11691	Case	NA	Histological	Proliferative	20-46	Peritoneal	NA	Unknown	NA
GSE11691	Case	NA	Histological	Proliferative	20-46	Peritoneal	NA	Unknown	NA
GSE11691	Case	NA	Histological	Proliferative	20-46	Peritoneal	NA	Unknown	NA
GSE11691	Case	NA	Histological	Proliferative	20-46	Peritoneal	NA	Unknown	NA
GSE11691	Case	NA	Histological	Secretory	20-46	Peritoneal	NA	Unknown	NA
GSE11691	Case	NA	Histological	Secretory	20-46	Peritoneal	NA	Unknown	NA
GSE11691	Case	NA	Histological	Secretory	20-46	Peritoneal	NA	Unknown	NA
GSE11691	Case	NA	Histological	Secretory	20-46	Peritoneal	NA	Unknown	NA
GSE11691	Control	NA	Histological	Proliferative	Unknown	NA	NA	Unknown	NA
GSE11691	Control	NA	Histological	Proliferative	Unknown	NA	NA	Unknown	NA
GSE11691	Control	NA	Histological	Proliferative	Unknown	NA	NA	Unknown	NA
GSE11691	Control	NA	Histological	Proliferative	Unknown	NA	NA	Unknown	NA
GSE11691	Control	NA	Histological	Proliferative	Unknown	NA	NA	Unknown	NA
GSE11691	Control	NA	Histological	Secretory	Unknown	NA	NA	Unknown	NA
GSE11691	Control	NA	Histological	Secretory	Unknown	NA	NA	Unknown	NA
GSE11691	Control	NA	Histological	Secretory	Unknown	NA	NA	Unknown	NA
GSE11691	Control	NA	Histological	Secretory	Unknown	NA	NA	Unknown	NA
GSE25628	Case	6	Histological	Proliferative	31	Ectopic	NA	Unknown	NA
GSE25628	Case	7	Histological	Proliferative	30	Ectopic	NA	Unknown	NA
GSE25628	Case	8	Histological	Proliferative	32	Ectopic	NA	Unknown	NA
GSE25628	Case	9	Histological	Proliferative	35	Ectopic	NA	Unknown	NA
GSE25628	Case	10	Histological	Proliferative	30	Ectopic	NA	Unknown	NA
GSE25628	Case	11	Histological	Proliferative	30	Ectopic	NA	Unknown	NA
GSE25628	Case	13	Histological	Proliferative	42	Ectopic	NA	Unknown	NA
GSE25628	Control	NA	NA	Proliferative	Unknown	NA	Benign pathologies	Unknown	NA	Eutopic endometrial tissue from healthy woman
GSE25628	Control	NA	NA	Proliferative	Unknown	NA	Benign pathologies	Unknown	NA	Eutopic endometrial tissue from healthy woman
GSE25628	Control	NA	NA	Proliferative	Unknown	NA	Benign pathologies	Unknown	NA	Eutopic endometrial tissue from healthy woman
GSE25628	Control	NA	NA	Proliferative	Unknown	NA	Benign pathologies	Unknown	NA	Eutopic endometrial tissue from healthy woman
GSE25628	Control	NA	NA	Proliferative	Unknown	NA	Benign pathologies	Unknown	NA	Eutopic endometrial tissue from healthy woman
GSE25628	Control	NA	NA	Proliferative	Unknown	NA	Benign pathologies	Unknown	NA	Eutopic endometrial tissue from healthy woman
GSE23339	Case	M1	Surgical	Proliferative	20	Ovarian	NA	Latina	NA
GSE23339	Case	2	Surgical	Secretory	42	Ovarian	Uterine leiomyomas	Latina	NA
GSE23339	Case	M2	Surgical	Prior hysterectomy	37	Ovarian	Uterine leiomyomas	African American	Hydrochlorothizide
GSE23339	Case	M3	Surgical	Prior hysterectomy	40	Ovarian	Uterine leiomyomas	African American	NA
GSE23339	Case	6	Surgical	Proliferative	25	Ovarian	NA	Latina	NA
GSE23339	Case	7	Surgical	Proliferative	23	Ovarian	NA	Caucasian	NA
GSE23339	Case	9	Surgical	Proliferative	43	Ovarian	NA	Latina	NA
GSE23339	Case	M4	Surgical	Proliferative	23	Ovarian	NA	Latina	NA
GSE23339	Case	14	Surgical	Proliferative	30	Ovarian	NA	Caucasian	NA
GSE23339	Case	19	Surgical	Interval phase	48	Ovarian	NA	Latina	NA
GSE23339	Control	1	NA	Proliferative	48	NA	Uterine leiomyomas	Latina	NA
GSE23339	Control	3	NA	Proliferative	45	NA	Uterine leiomyomas	Latina	NA
GSE23339	Control	4	NA	Secretory	45	NA	NA	Latina	NA
GSE23339	Control	12	NA	Interval phase	40	NA	Uterine leiomyomas	African American	NA
GSE23339	Control	18	NA	Proliferative	39	NA	Uterine leiomyomas	Latina	NA
GSE23339	Control	20	NA	Interval phase	48	NA	Uterine leiomyomas	Latina	NA
GSE23339	Control	24	NA	Proliferative	42	NA	Uterine leiomyomas	African American	NA
GSE23339	Control	25	NA	Proliferative	39	NA	Uterine leiomyomas	African American	NA
GSE23339	Control	32	NA	Proliferative	47	NA	Uterine leiomyomas	Latina	NA
GSE51981	Case	NA	Histological	Proliferative, early secretory, mid secretory	20-50	Unknown	NA	Unknown	NA	Details of individual cases were not reported
GSE51981	Control	NA	NA	Proliferative, early secretory, mid secretory	20-50	NA	Uterine/pelvic pathologies, normal volunteers	Unknown	NA	Details of individual cases were not reported
GSE120103	Case	NA	Surgical	Secretory	37.2±4.5	Ovarian	NA	Unknown	NA	Details of individual cases were not reported
GSE120103	Control	NA	NA	Unknown	35.7±3.2	NA	Uterine pathologies	Unknown	NA	Details of individual cases were not reported
GSE141549	Case	NA	Surgical	Proliferative, secretory	20-48	Deep infiltrating, peritoneal, ovarian	NA	Unknown	Hormonal medication	Details of individual cases were not reported
GSE141549	Control	NA	NA	Proliferative, secretory	24-48	NA	NA	Unknown	Hormonal medication	Details of individual cases were not reported
GSE134056	Case	NA	Surgical, histological	Unknown	18-49	Unknown	NA	Unknown	NA	Details of individual cases were not reported
GSE134056	Control	NA	NA	Unknown	18-49	NA	NA	Unknown	NA	Details of individual cases were not reported
GSE135485	Case	NA	Unknown	Unknown	Unknown	Unknown	Unknown	Unknown	Unknown	Details of individual cases were not reported
GSE135485	Control	NA	NA	Unknown	Unknown	NA	Unknown	Unknown	Unknown	Details of individual cases were not reported
GSE7846	Case	P1	Surgical	Secretory	43	Ovarian	Adenomyosis	Unknown	NA
GSE7846	Case	P2	Surgical	Secretory	49	Ovarian	Adenomyosis	Unknown	NA
GSE7846	Case	P3	Surgical	Proliferative	28	Ovarian	NA	Unknown	NA
GSE7846	Case	P4	Surgical	Proliferative	42	Ovarian	NA	Unknown	NA
GSE7846	Case	P5	Surgical	Proliferative	35	Ovarian	NA	Unknown	NA
GSE7846	Control	C1	NA	Secretory	25	NA	Ovarian simple cyst	Unknown	NA
GSE7846	Control	C2	NA	Secretory	41	NA	Ovarian papillary serous cystadenoma	Unknown	NA
GSE7846	Control	C3	NA	Proliferative	41	NA	Subserosal fibroids	Unknown	NA
GSE7846	Control	C4	NA	Proliferative	24	NA	Benign cystic teratoma	Unknown	NA
GSE7846	Control	C5	NA	Proliferative	34	NA	CIN I/II	Unknown	NA
Table S1C. Clinical control and endometriosis cases from CUHK
	Control											Ovarian EMS								Peritoneal EMS
Patient ID	r13	r15	r21	r23	r24	r25	r27	r29	r36	r37		02s007437	01s0119722	02s015158	01s002431	01s0023076	01s0089359	01s0148061		03s0129745	07s026784-II	20s024914	07s0085427	05s0085685	02s0188540
Age (yrs)	26	32	28	27	22	26	24	25	26	29		32	24	31	28	29	31	24		25	27	18	23	21	36
Weight (kg)	51.4	52.2	53.5	54.1	49.6	49.2	51.2	53.4	54.5	53.6		53.6	51.2	55.7	61.2	59	58.4	53.2		55.7	56.2	52.4	50.7	50.3	57.7
Height (cm)	153	161	157	152	155	163	157	155	164	154		153	149	156	154	153	156	151		150	148	145	152	150	153
BMI (kg/m2)	22	20.1	21.7	23.4	20.6	18.5	20.8	22.2	20.3	22.6		22.9	23.1	22.9	25.8	25.2	24	23.3		24.8	25.7	24.9	21.9	22.4	24.6
Parity	1	1	0	0	0	0	0	0	1	0		0	0	1	1	0	0	0		0	0	0	1	0	2
Menstral cycle length (d, longest)	29	29	35	30	27	26	32	27	28	27		30	32	29	31	33	30	28		31	33	36	31	26	26
Menstral period duration (d, longest)	4	5	5	4	3	3	4	3	3	5		6	3	5	4	5	5	4		6	4	2	4	3	7
Irregular menstral cycle (yes/no)	0	0	0	0	1	0	0	1	0	0		0	1	0	0	0	0	1		0	0	1	0	1	0
Pain scores
Numeric Rating Scale (0-10)1	0	0	0	0	1	0	0	0	0	0		4	3	3	5	1	4	1		0	4	3	1	5	2
Dysmenorrhea (0-3)2	0	0	0	0	1	0	0	0	0	0		2	2	2	2	0	3	0		0	3	2	1	3	1
Nonmenstrual pelvic pain (0-3)2	0	0	0	0	0	0	0	0	0	0		1	0	0	1	0	1	0		0	1	0	0	1	0
Dyspareunia (0-3)2	0	0	0	0	0	0	0	0	0	0		0	0	0	0	0	0	0		0	0	0	0	1	0
Use of analgesic agents
NSAID only (yes/no)	0	0	0	0	0	0	0	0	0	0		1	0	1	1	0	0	0		0	1	1	0	0	1
Opioid only (yes/no)	0	0	0	0	0	0	0	0	0	0		0	0	0	0	0	0	0		0	0	0	0	0	0
Combine (yes/no)	0	0	0	0	0	0	0	0	0	0		0	0	0	0	0	0	0		0	0	0	0	0	0
None (yes/no)	1	1	1	1	1	1	1	1	1	1		0	1	0	0	1	1	1		1	0	0	1	1	0
Summary	Control	Ovarian EMS	Peritoneal EMS
Sample Size	n=10	n=7	n=10
Age (yrs)	26.5±2.8	28.4±3.3	27.5±6.2
Weight (kg)	52.3±1.9	56.0±3.6	53.2±2.5
Height (cm)	157.1±4.2	153.1±2.5	152.5±5.6
BMI (kg/m2)	21.2±1.4	23.9±1.2	23.0±2.0
Parity	0.3±0.5	0.3±0.5	0.5±0.7
Menstral cycle length (d, longest)	29.0±2.7	30.4±1.7	30.1±3.3
Menstral period duration (d, longest)	3.9±0.9	4.6±1.0	4.2±1.5
Irregular menstral cycle (yes/no)	2 (20)	2 (28.6)	3 (30)
Pain scores
Numeric Rating Scale (0-10)1	0.1±0.3	3.0±1.5	2.7±1.9
Dysmenorrhea (0-3)2	0.1±0.3	1.6±1.1	1.8±1.0
Nonmenstrual pelvic pain (0-3)2	0.0±0.0	0.4±0.5	0.3±0.5
Dyspareunia (0-3)2	0.0±0.0	0.0±0.0	0.2±0.4
Use of analgesic agents
NSAID only (yes/no)	0 (0)	3 (42.9)	6 (60)
Opioid only (yes/no)	0 (0)	0 (0)	0 (0)
Combine (yes/no)	0 (0)	0 (0)	0 (0)
None (yes/no)	10 (100)	4 (57.1)	4 (40)
Data presented are means ±SD or no. (%). 1Self-assessments of endometriosis-associated pain on a scale of 0 (no pain) to 10 (worst pain ever). 2Pain scores range from 0 (none) to 3 (severe).

## Sheet: Table S2
Table S2. The gene list of novel targets prioritized by PandaOmics
Gene
AAK1
ABL2
AK1
B4GAT1
BOC
CACNA1H
CACNA2D2
CACNB2
CAMK1D
CDC42BPA
CDON
CLIC2
CSGALNACT2
CTSF
DUSP9
ESD
FCER1A
FCGR1B
FZD8
GBP2
GPR183
HCK
HERC5
HK3
ITGA11
ITGA7
ITGA8
JADE2
KCNA5
MAP4K1
NUAK1
P2RX1
PDE1A
PDE1B
PDE1C
PDE7B
PJA2
PLXNA2
PLXNA4
PTGER3*
RAB31
RDH5
RPS6KA6
S1PR1*
S1PR4
SCN3A
SCN3B
SENP2
USP13
VNN2
*target overlapped with Table S3

## Sheet: Table S3
Table S3. The gene list of high confidence targets prioritized by PandaOmics
Gene
ADRB2
AGTR1
AXL
BTK
C2
CASP1
CCR1
CD40
CFB
CNR1
CTSK
CTSS
DUSP1
EPHB2
ESR2
FCGR2A
FPR1
HCK
IL7R
ITGAM
ITGB2
JAK3
KAT2B
KDR
LRP1
LRRK2
MAP3K3
MAPK10
MAPK11
MMP2
NGF
NR3C1
NR3C2
NR4A1
NTRK2
PIK3CA
PIK3CD
PPARG
PRKACA
PTGER3*
PTGER4
PTGFR
PTGIR
RXRA
S1PR1*
TGFBR2
TLR5
TLR8
TNFRSF1A
TNFRSF1B
*target overlapped with Table S2

## Sheet: Table S4
Table S4. Expression profiles of GBP2, HCK, ICAM1, and ITGB2 in endometriosis bulk transcriptomics comparisons
Name	GBP2			HCK			ICAM1			ITGB2
	logFC ± SE	p-value	q-value	logFC ± SE	p-value	q-value	logFC ± SE	p-value	q-value	logFC ± SE	p-value	q-value
GSE11691	-0.28 ± 0.20	1.7E-01	0.42	0.87 ± 0.28	0.0061	0.068	0.39 ± 0.14	0.00902009	0.0845364	1.18 ± 0.37	0.0047	0.0604
GSE120103	0.46 ± 0.44	0.31	0.7	-0.18 ± 0.53	7.4E-01	0.9	-0.6 ± 0.3	0.0565733	0.47063	-0.95 ± 0.38	0.0186	0.351
GSE135485	0.47 ± 0.77	0.54	0.89	-0.26 ± 1.58	8.7E-01	0.97	-1.5 ± 1.11	0.182076	0.818516	-0.02 ± 1.05	0.984	0.996
GSE134056	0.36 ± 0.46	0.43	0.81	-0.04 ± 0.33	9.1E-01	0.99	-0.02 ± 0.45	0.956169	0.990973	-0.21 ± 0.26	0.42	0.805
GSE141549	0.72 ± 0.12	6.8e-09	3.5e-08	0.55 ± 0.11	2e-06	7.5e-06	0.83 ± 0.15	2.93792e-08	1.38542e-07	0.62 ± 0.15	4.59e-05	0.000141
GSE23339	0.87 ± 0.27	0.0046	0.044	1.34 ± 0.46	0.0089	0.064	1.49 ± 0.4	0.0013713	0.0207792	1.46 ± 0.41	0.00196	0.0258
GSE25628	0.79 ± 0.67	0.26	0.35	1.08 ± 0.55	0.07	0.13	1.04 ± 0.3	0.00404608	0.0159281	0.95 ± 0.69	0.189439	0.268912
GSE51981	-0.34 ± 0.22	1.2E-01	0.16	0.09 ± 0.13	0.51	0.57	0.15 ± 0.12	0.213709	0.268028	0.2 ± 0.1	0.0402	0.0632
GSE6364	-0.72 ± 0.51	1.6E-01	0.47	0.31 ± 0.11	0.0081	0.11	0.08 ± 0.07	0.248287	0.570287	0.27 ± 0.1	0.00893	0.113
GSE7305	2.05 ± 0.39	3.3e-05	0.00021	1.26 ± 0.22	1.1e-05	8.4e-05	1.03 ± 0.15	5.89273e-07	7.33404e-06	0.8 ± 0.19	0.000535	0.00212
GSE7307	1.15 ± 0.29	0.00031	0.0018	0.89 ± 0.19	4.1e-05	0.00033	0.9 ± 0.1	1.80648e-11	1.27124e-09	0.79 ± 0.17	4.16e-05	0.000332

## Sheet: Table S5
Table S5. Dysregulated pathways associated with GBP2, HCK, and ITGB2 in endometriosis comparisons
Targets	Main biological process	Pathway	Total gene count	#comparisons with iPANDA>0	#comparisons with iPANDA<0	sigUP (p < 0.05)	sigDOWN (p < 0.05)
GBP2	Immune System	Cytokine Signaling in Immune system	869	6	5	4	1
GBP2	Immune System	Interferon gamma signaling	93	7	4	4	1
GBP2	Immune System	Interferon Signaling	202	5	6	4	1
HCK	Disease	Nef and signal transduction	8	7	3	5	1
HCK	Disease	Anti-inflammatory response favouring Leishmania parasite infection	247	7	4	4	1
HCK	Disease	FCGR3A-mediated IL10 synthesis	118	8	3	4	1
HCK	Disease	Leishmania infection	330	7	4	3	2
HCK	Disease	Leishmania parasite growth and survival	247	7	4	4	1
HCK	Immune System	Cytokine Signaling in Immune system	869	6	5	4	1
HCK	Immune System	FLT3 Signaling	292	8	3	4	1
HCK	Immune System	Interleukin-3, Interleukin-5 and GM-CSF signaling	48	6	5	3	2
HCK	Immune System	Signaling by Interleukins	448	6	5	3	2
HCK	Disease	FCGR3A-mediated phagocytosis	139	4	7	2	3
HCK	Disease	Leishmania phagocytosis	139	4	7	2	3
HCK	Disease	Parasite infection	139	4	7	2	3
HCK	Immune System	Fcgamma receptor (FCGR) dependent phagocytosis	166	5	6	2	2
HCK	Immune System	FCGR activation	92	7	4	2	1
HCK	Immune System	Innate Immune System	1130	6	5	2	2
HCK	Disease	The role of Nef in HIV-1 replication and disease pathogenesis	28	3	8	2	3
HCK	Immune System	Regulation of signaling by CBL	22	4	7	1	4
HCK	Disease	HIV Infection	235	1	10	0	5
HCK	Disease	Host Interactions of HIV factors	132	1	10	0	5
HCK	Disease	Infectious disease	863	1	10	0	5
ITGB2	Immune System	Immunoregulatory interactions between a Lymphoid and a non-Lymphoid cell	217	9	2	5	0
ITGB2	Hemostasis	Cell surface interactions at the vascular wall	216	8	3	5	1
ITGB2	Immune System	Toll Like Receptor 4 (TLR4) Cascade	127	7	4	4	2
ITGB2	Extracellular matrix organization	Integrin cell surface interactions	85	8	3	4	1
ITGB2	Immune System	Cytokine Signaling in Immune system	869	6	5	4	1
ITGB2	Immune System	Interleukin-4 and Interleukin-13 signaling	111	7	4	4	1
ITGB2	Immune System	Neutrophil degranulation	478	7	4	4	1
ITGB2	Immune System	Signaling by Interleukins	448	6	5	3	2
ITGB2	Immune System	Toll-like Receptor Cascades	153	7	4	3	2
ITGB2	Immune System	Innate Immune System	1130	6	5	2	2
ITGB2	Immune System	Adaptive Immune System	846	2	9	0	5

## Sheet: Table S6
Table S6. The gene list for target prioritization
Gene	No. of detected comparisons	No. upregulated comparisons (LFC > 0)	Percent of upregulated comparisons (LFC > 0)	No. of significantly upregulated comparisons (LFC > 0 & FDR < 0.05)
A2M	11	8	72.73	5
AAK1	11	9	81.82	3
AAMDC	9	8	88.89	4
ABCA1	11	8	72.73	4
ABCA6	11	10	90.91	4
ABCA8	11	8	72.73	5
ABCA9	9	8	88.89	4
ABCB6	11	8	72.73	6
ABCC9	11	10	90.91	4
ABHD1	9	7	77.78	3
ABHD6	11	8	72.73	3
ABI3BP	11	8	72.73	3
ABL2	11	8	72.73	3
ABLIM3	11	9	81.82	3
ABO	11	8	72.73	3
ABR	11	9	81.82	3
ABTB1	9	8	88.89	3
ACAA2	11	10	90.91	3
ACACB	11	10	90.91	5
ACAN	11	8	72.73	3
ACAT1	11	8	72.73	3
ACHE	11	9	81.82	3
ACKR1	10	10	100	6
ACOX2	11	8	72.73	5
ACSM5	11	10	90.91	5
ACSS1	9	7	77.78	4
ACTG2	11	9	81.82	4
ACTN2	11	9	81.82	4
ACTN3	11	10	90.91	3
ACVR2A	11	8	72.73	3
ADAD2	9	7	77.78	3
ADAM19	11	8	72.73	4
ADAM23	10	9	90	3
ADAMTS1	11	8	72.73	3
ADAMTS18	9	8	88.89	4
ADAMTS5	11	9	81.82	3
ADAMTSL2	11	8	72.73	6
ADAMTSL3	11	11	100	4
ADAP2	11	10	90.91	6
ADARB1	11	10	90.91	7
ADCY5	9	7	77.78	4
ADCY8	10	10	100	3
ADCY9	11	9	81.82	4
ADD1	11	9	81.82	4
ADD2	11	10	90.91	3
ADGRG6	10	8	80	3
ADGRL4	8	6	75	3
ADH1A	11	10	90.91	5
ADH1B	11	10	90.91	5
ADH1C	11	8	72.73	3
ADHFE1	9	8	88.89	4
ADIPOQ	11	8	72.73	3
ADIRF	9	7	77.78	4
ADM5	7	5	71.43	3
ADORA3	11	9	81.82	3
ADPRH	11	8	72.73	4
ADRB2	11	10	90.91	3
ADRB3	11	10	90.91	6
AFP	11	10	90.91	3
AGFG2	11	8	72.73	3
AGO1	10	8	80	3
AGPAT4	11	8	72.73	4
AGTR1	11	10	90.91	6
AHNAK	11	10	90.91	5
AIF1	11	10	90.91	6
AIP	10	8	80	5
AK1	11	9	81.82	4
AKAP12	11	9	81.82	4
AKT3	11	9	81.82	3
ALDH1A3	11	9	81.82	3
ALDOC	11	9	81.82	3
ALLC	11	10	90.91	3
ALOX15B	11	9	81.82	4
ALOX5AP	11	8	72.73	5
ALPK2	9	8	88.89	4
ALX1	11	8	72.73	3
AMHR2	11	10	90.91	5
ANG	11	8	72.73	4
ANGPT1	11	9	81.82	3
ANGPTL1	9	9	100	3
ANK1	11	9	81.82	3
ANKMY2	11	9	81.82	4
ANKRD13A	9	7	77.78	4
ANKRD44	8	7	87.5	3
ANKRD50	9	7	77.78	4
ANKRD53	11	8	72.73	3
ANKRD6	11	8	72.73	4
ANKS1B	11	8	72.73	3
ANO6	9	7	77.78	4
ANOS1	9	7	77.78	3
ANTXR1	11	8	72.73	4
ANTXR2	9	7	77.78	3
ANXA6	11	8	72.73	4
AOAH	11	10	90.91	4
AOC3	11	9	81.82	5
AOX1	11	11	100	5
APBB1	11	9	81.82	5
APBB2	11	8	72.73	3
APH1B	11	10	90.91	4
APLNR	11	8	72.73	3
APOA1	11	10	90.91	5
APOA2	11	9	81.82	3
APOA4	11	9	81.82	3
APOD	11	9	81.82	3
APOL3	11	11	100	5
AQP1	11	9	81.82	6
AQP11	9	8	88.89	3
ARAP1	11	9	81.82	4
ARHGAP15	8	8	100	3
ARHGAP22	11	9	81.82	5
ARHGAP24	11	10	90.91	4
ARHGAP25	11	10	90.91	6
ARHGAP30	9	7	77.78	3
ARHGAP31	9	8	88.89	4
ARHGAP4	11	8	72.73	3
ARHGAP44	11	10	90.91	3
ARHGAP6	11	8	72.73	5
ARHGDIB	11	10	90.91	4
ARHGEF2	11	9	81.82	3
ARHGEF28	10	8	80	3
ARHGEF37	9	7	77.78	3
ARHGEF4	11	9	81.82	5
ARHGEF6	11	9	81.82	4
ARL4A	11	9	81.82	3
ARL6IP5	11	8	72.73	3
ARMCX1	11	9	81.82	3
ARRB1	11	10	90.91	5
ARRB2	11	9	81.82	3
ARRDC2	9	8	88.89	3
ART4	11	9	81.82	3
ARX	9	8	88.89	5
ASAP1	11	8	72.73	4
ASAP3	11	8	72.73	5
ASGR1	11	8	72.73	5
ASMT	11	10	90.91	3
ASPN	11	8	72.73	4
ASXL3	11	9	81.82	3
ATL2	9	7	77.78	3
ATOH8	9	7	77.78	4
ATP2A3	11	9	81.82	5
ATP6V1B1	11	10	90.91	4
ATP8B4	11	9	81.82	4
ATRNL1	11	9	81.82	3
AVEN	11	8	72.73	3
AVPI1	11	8	72.73	4
AXL	11	8	72.73	3
AZIN2	8	6	75	5
B3GALT2	11	8	72.73	4
B4GAT1	10	8	80	4
BACH2	11	9	81.82	3
BATF	11	9	81.82	4
BATF3	11	9	81.82	3
BBX	11	8	72.73	3
BCL11B	11	8	72.73	4
BCL6	11	9	81.82	3
BDNF	11	10	90.91	3
BEAN1	11	8	72.73	3
BEGAIN	11	9	81.82	6
BEND4	9	9	100	3
BEST1	11	11	100	4
BGN	11	10	90.91	6
BHLHE22	9	7	77.78	5
BICC1	11	8	72.73	4
BIN2	11	9	81.82	3
BLVRA	11	8	72.73	5
BMP4	11	9	81.82	4
BMP6	11	8	72.73	6
BNC1	11	10	90.91	3
BNC2	11	10	90.91	5
BOC	8	6	75	4
BRD4	11	9	81.82	4
BRI3	9	7	77.78	5
BST1	11	9	81.82	4
BST2	11	9	81.82	4
BTG1	11	8	72.73	3
BTK	11	9	81.82	4
BTNL9	9	8	88.89	4
C1QA	11	9	81.82	7
C1QB	11	10	90.91	5
C1QC	9	9	100	4
C1QTNF1	11	9	81.82	6
C1R	11	8	72.73	5
C1S	11	9	81.82	5
C2	11	9	81.82	5
C3	11	11	100	6
C3AR1	11	9	81.82	5
C4BPB	11	9	81.82	4
C5AR1	11	9	81.82	4
C7	11	11	100	6
CA4	11	8	72.73	3
CABIN1	11	8	72.73	3
CACHD1	9	7	77.78	3
CACNA1C	11	9	81.82	3
CACNA1H	11	10	90.91	5
CACNA1S	11	9	81.82	3
CACNA2D2	11	8	72.73	4
CACNA2D3	11	8	72.73	4
CACNB2	11	11	100	3
CADM3	11	10	90.91	3
CADPS2	11	9	81.82	3
CALCOCO1	11	8	72.73	4
CALCOCO2	11	8	72.73	3
CALD1	11	9	81.82	3
CALHM2	11	11	100	6
CALY	11	9	81.82	3
CAMK1D	11	9	81.82	5
CAMK1G	11	8	72.73	5
CAMLG	11	9	81.82	3
CAMSAP2	11	8	72.73	3
CAND2	11	8	72.73	3
CAPN11	11	9	81.82	3
CAPRIN2	11	9	81.82	4
CASP1	11	8	72.73	4
CASP12	9	9	100	3
CASP4	11	8	72.73	3
CASQ2	11	9	81.82	5
CASR	11	11	100	3
CASS4	11	9	81.82	3
CAV2	11	8	72.73	4
CAVIN1	7	6	85.71	5
CBS	11	8	72.73	4
CBX6	11	8	72.73	5
CBX7	11	9	81.82	4
CC2D2B	9	7	77.78	3
CCDC102B	11	8	72.73	4
CCDC110	9	7	77.78	3
CCDC149	8	8	100	3
CCDC178	8	7	87.5	4
CCDC3	9	7	77.78	5
CCDC69	11	9	81.82	5
CCDC85B	11	9	81.82	4
CCDC88A	11	8	72.73	3
CCL11	11	9	81.82	5
CCL13	11	11	100	5
CCL14	7	7	100	4
CCL16	11	9	81.82	3
CCL17	11	9	81.82	3
CCL19	11	10	90.91	4
CCL2	11	10	90.91	4
CCL21	11	10	90.91	6
CCL26	9	8	88.89	4
CCL8	11	8	72.73	3
CCND3	11	10	90.91	6
CCNG1	11	8	72.73	3
CCNY	9	7	77.78	3
CCR1	11	10	90.91	3
CCR2	11	10	90.91	3
CCR7	11	8	72.73	3
CCSAP	8	6	75	4
CD14	11	9	81.82	4
CD163	11	9	81.82	4
CD163L1	9	7	77.78	4
CD180	11	9	81.82	3
CD19	11	9	81.82	3
CD209	11	10	90.91	6
CD22	11	9	81.82	5
CD27	11	8	72.73	3
CD28	11	8	72.73	5
CD33	11	9	81.82	5
CD37	11	9	81.82	4
CD40	11	9	81.82	7
CD48	11	9	81.82	5
CD52	11	9	81.82	3
CD53	11	8	72.73	3
CD59	11	8	72.73	3
CD6	11	8	72.73	3
CD63	11	8	72.73	4
CD68	8	7	87.5	3
CD70	11	8	72.73	3
CD74	11	9	81.82	5
CD79A	11	9	81.82	3
CD79B	11	10	90.91	4
CD84	11	9	81.82	4
CD86	11	8	72.73	4
CD99	11	9	81.82	4
CDC42BPA	11	8	72.73	3
CDC42EP1	11	8	72.73	5
CDC42EP3	11	10	90.91	3
CDH19	11	9	81.82	3
CDH23	9	8	88.89	6
CDH5	11	8	72.73	5
CDH8	11	9	81.82	4
CDIPT	11	8	72.73	3
CDK18	11	9	81.82	3
CDK5RAP2	11	9	81.82	3
CDKL2	11	10	90.91	4
CDKL5	11	9	81.82	3
CDKN1C	11	10	90.91	3
CDON	11	10	90.91	4
CEBPA	11	9	81.82	4
CEBPB	11	8	72.73	4
CEBPD	11	8	72.73	3
CEBPE	11	8	72.73	3
CECR7	7	6	85.71	3
CELF2	11	8	72.73	4
CELF3	11	8	72.73	3
CELF4	9	9	100	3
CEP120	9	7	77.78	4
CES1	10	8	80	4
CFB	11	10	90.91	3
CFD	11	10	90.91	4
CFH	11	8	72.73	5
CFHR2	11	10	90.91	3
CFL2	9	7	77.78	3
CFP	11	9	81.82	5
CGREF1	11	10	90.91	7
CH25H	11	9	81.82	4
CHIT1	11	9	81.82	4
CHL1	11	8	72.73	4
CHN2	11	8	72.73	4
CHRDL1	10	8	80	3
CHRM3	10	8	80	3
CHST11	11	8	72.73	3
CHST15	11	9	81.82	5
CIDEB	11	9	81.82	5
CILP2	9	8	88.89	5
CITED2	11	9	81.82	4
CLCN6	11	8	72.73	4
CLCNKA	8	6	75	3
CLDN1	11	10	90.91	3
CLDN11	11	9	81.82	4
CLDN15	11	8	72.73	3
CLDN5	11	9	81.82	7
CLEC10A	11	9	81.82	6
CLEC1A	11	9	81.82	3
CLEC2B	11	9	81.82	3
CLEC7A	11	11	100	4
CLIC2	11	8	72.73	4
CLIP3	11	9	81.82	5
CLN5	11	8	72.73	4
CLU	11	9	81.82	5
CMA1	11	11	100	5
CMAHP	8	6	75	3
CMKLR1	11	10	90.91	5
CMYA5	9	7	77.78	3
CNNM2	11	8	72.73	4
CNR1	11	10	90.91	4
CNTNAP4	9	9	100	3
COBLL1	11	8	72.73	3
COL10A1	11	11	100	5
COL11A1	11	8	72.73	3
COL14A1	11	8	72.73	5
COL16A1	11	9	81.82	5
COL20A1	9	7	77.78	3
COL4A3	11	9	81.82	3
COL4A6	11	9	81.82	3
COL6A2	11	10	90.91	7
COL6A3	11	8	72.73	6
COL8A1	11	8	72.73	5
COL8A2	11	9	81.82	7
COL9A3	11	8	72.73	4
COLEC12	11	8	72.73	5
COMMD6	9	9	100	3
COMP	11	9	81.82	4
COMT	11	8	72.73	5
COPZ2	11	9	81.82	4
COX19	9	7	77.78	4
COX7A1	11	8	72.73	3
CPA3	11	9	81.82	5
CPB1	11	8	72.73	3
CPE	11	8	72.73	6
CPEB1	11	9	81.82	5
CPEB3	11	9	81.82	4
CPED1	10	8	80	3
CPNE7	11	8	72.73	3
CPNE8	9	7	77.78	4
CPO	9	9	100	3
CPQ	10	8	80	5
CPS1	11	8	72.73	3
CPVL	11	9	81.82	6
CPXM2	9	8	88.89	5
CR1	11	10	90.91	4
CRB1	11	8	72.73	3
CREBRF	7	5	71.43	3
CRHBP	11	9	81.82	3
CRIM1	11	8	72.73	4
CRTC3	9	8	88.89	3
CRYAB	11	9	81.82	4
CRYGD	10	9	90	3
CSDC2	11	8	72.73	5
CSDE1	11	8	72.73	3
CSF1	11	9	81.82	4
CSF1R	11	9	81.82	6
CSF3R	11	9	81.82	3
CSGALNACT2	11	8	72.73	4
CSPG4	11	9	81.82	4
CSRP1	11	8	72.73	3
CST3	11	8	72.73	4
CSTA	11	10	90.91	4
CTF1	11	8	72.73	3
CTIF	11	9	81.82	5
CTNNA3	11	10	90.91	4
CTNNBL1	11	8	72.73	4
CTSF	11	9	81.82	5
CTSG	11	10	90.91	6
CTSK	11	8	72.73	3
CTSL	10	9	90	4
CTSS	11	8	72.73	3
CTSZ	11	8	72.73	4
CUL1	11	8	72.73	3
CXCL2	11	10	90.91	3
CXCR6	11	8	72.73	3
CYB561A3	7	6	85.71	4
CYBB	11	9	81.82	3
CYBRD1	11	9	81.82	5
CYP21A2	7	5	71.43	3
CYP26B1	11	9	81.82	3
CYP27A1	11	10	90.91	4
CYSLTR1	11	10	90.91	3
CYTH4	11	10	90.91	4
DACT1	11	9	81.82	5
DCLK1	11	8	72.73	5
DCN	11	9	81.82	5
DDX25	11	10	90.91	3
DDX43	11	9	81.82	4
DDX59	9	7	77.78	3
DENND3	11	9	81.82	3
DENND5B	11	8	72.73	4
DES	11	10	90.91	3
DGKG	11	9	81.82	4
DHRS2	11	10	90.91	5
DIO3	10	9	90	4
DIP2C	11	8	72.73	3
DIRAS3	11	8	72.73	5
DKK2	11	8	72.73	3
DKK3	11	8	72.73	5
DLG2	11	9	81.82	3
DLG4	11	8	72.73	3
DLK1	11	10	90.91	5
DMD	11	8	72.73	3
DMPK	11	8	72.73	4
DOCK10	11	8	72.73	4
DOCK11	9	7	77.78	3
DOCK2	11	11	100	4
DOCK4	11	9	81.82	3
DOCK8	9	7	77.78	3
DOK3	11	8	72.73	3
DOK5	11	8	72.73	5
DPEP2	11	8	72.73	5
DPP8	11	8	72.73	3
DPYD	11	8	72.73	5
DPYS	11	10	90.91	4
DPYSL2	11	8	72.73	3
DPYSL3	11	9	81.82	6
DSC3	11	9	81.82	3
DSE	11	8	72.73	4
DSTN	11	9	81.82	3
DTNA	11	11	100	5
DUSP1	11	9	81.82	5
DUSP22	11	9	81.82	5
DUSP26	11	9	81.82	6
DUSP9	11	8	72.73	3
DVL3	11	8	72.73	3
DYSF	11	8	72.73	3
EBF2	11	10	90.91	5
EBF3	9	8	88.89	3
EBI3	11	8	72.73	3
ECEL1	11	8	72.73	3
ECHDC2	11	9	81.82	4
ECM2	11	9	81.82	4
EDIL3	11	9	81.82	4
EEF1A2	11	9	81.82	3
EEF1D	11	9	81.82	3
EFCC1	10	9	90	5
EFEMP1	11	9	81.82	4
EFEMP2	11	8	72.73	6
EFHD2	11	8	72.73	4
EFNB1	11	9	81.82	3
EGFL7	11	10	90.91	6
EGFL8	8	6	75	3
EGLN2	10	8	80	4
EGR1	11	9	81.82	5
EHD2	11	8	72.73	5
EIF1	11	8	72.73	4
EIF2D	11	9	81.82	3
EIF4EBP2	11	8	72.73	3
EIF5A2	11	9	81.82	5
ELK1	11	8	72.73	5
ELMO1	11	9	81.82	6
ELN	11	9	81.82	3
EMCN	11	9	81.82	5
EMILIN1	11	8	72.73	5
EML3	11	9	81.82	5
EMP3	11	8	72.73	5
ENC1	11	8	72.73	4
ENDOU	10	8	80	3
ENG	11	9	81.82	5
ENO2	11	9	81.82	4
ENOX1	11	10	90.91	4
ENPP6	9	8	88.89	4
EPAS1	11	9	81.82	4
EPHA3	11	11	100	5
EPHA4	11	10	90.91	4
EPHB2	11	8	72.73	5
EPM2A	11	9	81.82	3
EPS8	11	8	72.73	3
ERC2	11	8	72.73	3
ESD	11	8	72.73	3
ESR2	11	10	90.91	5
ETV6	11	9	81.82	3
EVC	11	10	90.91	4
EVI2A	11	8	72.73	4
EZH1	11	8	72.73	3
F8	11	9	81.82	3
FABP3	10	10	100	3
FABP4	11	9	81.82	6
FAIM2	11	9	81.82	5
FAM102B	9	8	88.89	4
FAM107A	11	8	72.73	4
FAM110D	10	9	90	5
FAM133A	9	8	88.89	3
FAM153A	11	10	90.91	3
FAM162A	11	9	81.82	3
FAM168B	11	8	72.73	3
FAM20B	11	9	81.82	4
CYRIA	10	8	80	4
FAT3	9	8	88.89	3
FAXDC2	10	8	80	3
FBXL13	9	7	77.78	3
FBXL22	9	7	77.78	3
FBXL3	9	7	77.78	3
FBXL7	11	8	72.73	5
FBXO32	9	7	77.78	3
FCER1A	10	9	90	6
FCER1G	11	9	81.82	3
FCER2	11	8	72.73	3
FCGR1A	9	9	100	3
FCGR1B	10	8	80	3
FCGR2A	11	9	81.82	4
FCGR2B	11	9	81.82	4
FCGR2C	8	8	100	3
FCGRT	11	8	72.73	5
FCHO2	9	7	77.78	3
FCHSD2	11	8	72.73	4
FCMR	9	7	77.78	4
FCN1	11	8	72.73	4
FCN3	11	9	81.82	4
FCRL5	9	9	100	3
FER	11	8	72.73	4
FERMT2	11	9	81.82	3
FEZ1	11	9	81.82	5
FEZ2	11	8	72.73	3
FGD2	11	8	72.73	3
FGF7	11	9	81.82	4
FGF8	11	9	81.82	4
FGFRL1	9	7	77.78	3
FGG	11	10	90.91	3
FGL2	11	9	81.82	5
FHL1	11	8	72.73	4
FHL2	11	8	72.73	5
FHL5	11	9	81.82	6
FHOD1	11	8	72.73	4
FIBIN	9	8	88.89	5
FIGN	9	7	77.78	3
FILIP1L	11	8	72.73	3
FKBP5	11	9	81.82	3
FKBP8	11	9	81.82	3
FKBP9	11	8	72.73	5
FLCN	11	10	90.91	4
FLI1	11	8	72.73	3
FLNC	11	8	72.73	4
FLT1	10	8	80	3
FLT3	11	8	72.73	3
FLT3LG	10	9	90	4
FLT4	11	8	72.73	4
FLVCR2	11	9	81.82	3
FMNL3	9	7	77.78	4
FMO1	11	9	81.82	5
FMO2	11	10	90.91	7
FMOD	11	9	81.82	6
FN1	11	8	72.73	4
FOLR2	11	10	90.91	7
FOLR3	11	9	81.82	3
FOS	11	10	90.91	5
FOSB	11	8	72.73	5
FOXC1	11	9	81.82	4
FOXC2	11	9	81.82	4
FOXN3	11	8	72.73	4
FOXO3	11	8	72.73	3
FOXO4	11	10	90.91	6
FOXP2	9	9	100	4
FPR1	11	9	81.82	4
FRMD3	9	7	77.78	3
FRMD4A	11	9	81.82	4
FRY	11	8	72.73	6
FSCN2	11	8	72.73	3
FSHR	11	8	72.73	3
FST	11	11	100	5
FSTL3	11	9	81.82	4
FTL	11	9	81.82	6
FUCA1	11	9	81.82	3
FUT7	11	8	72.73	4
FXYD1	11	9	81.82	6
FXYD5	11	9	81.82	4
FXYD6	11	10	90.91	5
FYB1	7	5	71.43	3
FYCO1	11	8	72.73	4
FZD1	11	9	81.82	4
FZD4	11	8	72.73	5
FZD8	8	6	75	3
GAB2	11	9	81.82	4
GABARAPL1	11	8	72.73	3
GABARAPL2	11	9	81.82	4
GABPB2	8	6	75	3
GABRG1	9	7	77.78	3
GADD45B	11	9	81.82	3
GAL3ST4	11	9	81.82	6
GALNT15	8	7	87.5	4
GAP43	11	10	90.91	5
GAS1	11	10	90.91	6
GAS6	11	8	72.73	6
GATA4	11	9	81.82	5
GATA6	11	10	90.91	6
GATM	11	9	81.82	4
GBGT1	9	9	100	5
GBP2	11	8	72.73	4
GBP4	9	7	77.78	4
GCKR	11	8	72.73	5
GEM	11	8	72.73	4
GFOD1	11	11	100	4
GFRA1	11	10	90.91	5
GGT5	11	8	72.73	5
GHR	11	9	81.82	5
GID4	10	8	80	4
GIMAP1	9	8	88.89	3
GIMAP4	11	8	72.73	5
GIMAP6	11	9	81.82	5
GIMAP7	9	7	77.78	3
GIMAP8	9	8	88.89	3
GINM1	8	6	75	3
GIT2	11	8	72.73	4
GJA5	11	9	81.82	4
GJD4	9	7	77.78	4
GLI2	11	9	81.82	4
GLUL	11	8	72.73	4
GM2A	11	8	72.73	4
GMFG	11	8	72.73	5
GNA14	11	9	81.82	4
GNAL	11	10	90.91	4
GNAZ	11	9	81.82	4
GNG11	11	9	81.82	3
GNG7	11	8	72.73	6
GOT1L1	9	7	77.78	3
GPC3	11	10	90.91	5
GPIHBP1	9	7	77.78	5
GPM6A	11	11	100	4
GPNMB	11	10	90.91	4
GPR1	11	10	90.91	4
GPR135	10	8	80	3
GPR137B	11	10	90.91	4
GPR146	9	8	88.89	3
GPR183	11	8	72.73	3
GPR20	11	10	90.91	5
GPR34	9	8	88.89	4
GPR4	11	9	81.82	4
GPR65	11	8	72.73	3
GPR68	11	8	72.73	5
GPR88	11	8	72.73	6
GPSM3	11	8	72.73	5
GRAMD1B	10	8	80	3
GRB10	11	9	81.82	3
GRIK2	11	9	81.82	4
GRIN2A	11	9	81.82	3
GRIN2D	11	8	72.73	3
GRIP2	11	8	72.73	4
GRK5	11	8	72.73	4
GRM8	11	9	81.82	5
GRP	11	9	81.82	3
GSN	11	8	72.73	5
GSTM5	11	8	72.73	4
GYG1	10	8	80	3
GYPC	11	8	72.73	7
HABP4	11	10	90.91	5
HAMP	11	9	81.82	3
HAR1A	6	5	83.33	3
HAS1	11	9	81.82	5
HBZ	11	8	72.73	3
HCFC1R1	11	8	72.73	4
HCK	11	8	72.73	3
HCLS1	11	8	72.73	3
HDC	11	9	81.82	4
HECA	11	10	90.91	4
HECTD2	9	7	77.78	3
HECW2	9	7	77.78	3
HEG1	11	8	72.73	6
HERC5	11	8	72.73	4
HEXA	11	8	72.73	3
HFM1	9	8	88.89	3
HHEX	11	8	72.73	5
HIF3A	11	8	72.73	3
HIGD1B	11	8	72.73	4
HK3	11	9	81.82	3
HLA-DOA	11	10	90.91	5
HLA-DPA1	11	10	90.91	4
HLA-DPB1	11	9	81.82	5
HLA-DQA1	11	10	90.91	4
HLA-DQB1	11	10	90.91	5
HLA-DRA	11	9	81.82	3
HLA-DRB1	8	7	87.5	3
HLA-E	11	9	81.82	4
HLF	11	9	81.82	3
HMOX1	11	9	81.82	4
HOPX	11	10	90.91	3
HOXC4	11	10	90.91	4
HOXC5	11	8	72.73	5
HOXC6	11	8	72.73	5
HOXC8	11	10	90.91	6
HOXC9	9	8	88.89	4
HOXD1	11	9	81.82	6
HP	11	10	90.91	3
HPD	10	9	90	4
HPR	11	8	72.73	3
HRCT1	8	6	75	3
HRK	11	9	81.82	3
HS1BP3	11	9	81.82	3
HS3ST2	11	8	72.73	5
HS3ST3A1	11	10	90.91	5
HSD11B1	11	10	90.91	4
HSD17B11	11	9	81.82	4
HSD17B14	11	8	72.73	5
HSD17B6	11	8	72.73	4
HSF4	11	8	72.73	3
HSPA12A	10	8	80	3
HSPA1L	11	9	81.82	4
HSPB2	11	9	81.82	6
HSPB3	11	10	90.91	4
HSPB7	10	8	80	4
HSPBAP1	11	8	72.73	3
HTR5A	11	10	90.91	4
HTRA1	11	9	81.82	5
HTRA2	11	8	72.73	4
HUS1B	9	7	77.78	3
HVCN1	9	8	88.89	4
HYAL1	11	8	72.73	3
IBSP	11	9	81.82	3
ICAM1	11	8	72.73	5
ICAM2	11	8	72.73	6
ICAM5	11	9	81.82	5
IDS	11	9	81.82	4
IFFO1	11	9	81.82	5
IFIT1	11	8	72.73	3
IFNAR2	11	10	90.91	5
IGBP1	11	8	72.73	3
IGDCC4	9	7	77.78	4
IGFBP5	11	9	81.82	4
IGFBP6	11	8	72.73	5
IGH	6	6	100	3
IGK	6	6	100	4
IGLON5	9	7	77.78	3
IGSF1	11	10	90.91	3
IGSF21	9	9	100	3
IGSF6	11	8	72.73	3
IGSF9B	10	9	90	4
IKZF1	11	10	90.91	3
IL10	11	8	72.73	4
IL10RA	11	10	90.91	4
IL16	11	11	100	5
IL17B	11	8	72.73	4
IL18RAP	11	8	72.73	4
IL1RAP	11	9	81.82	3
IL1RAPL1	9	8	88.89	4
IL3RA	11	8	72.73	4
IL4R	11	8	72.73	5
IL6	11	10	90.91	3
IL7R	11	8	72.73	3
INHA	11	9	81.82	3
INMT	9	7	77.78	6
INPP5D	11	10	90.91	4
INSIG2	11	8	72.73	4
IQSEC2	11	8	72.73	3
IQSEC3	11	8	72.73	3
IRAK3	11	8	72.73	4
IRF4	11	9	81.82	3
IRS2	11	8	72.73	3
ISCU	11	9	81.82	5
ISYNA1	11	8	72.73	3
ITGA11	9	7	77.78	5
ITGA7	10	8	80	5
ITGA8	11	11	100	4
ITGAM	11	10	90.91	5
ITGB1BP2	11	8	72.73	3
ITGB2	11	8	72.73	4
ITIH3	11	8	72.73	4
ITLN1	8	6	75	4
ITM2A	11	9	81.82	6
ITPR1	11	9	81.82	4
ITSN1	11	8	72.73	5
JADE2	10	10	100	6
JAK3	11	8	72.73	4
JAKMIP2	11	8	72.73	5
JAKMIP3	9	7	77.78	5
JAML	6	5	83.33	3
JMY	9	7	77.78	3
JPH2	11	10	90.91	4
JSRP1	9	9	100	4
JUNB	11	9	81.82	5
KANK3	10	8	80	6
KAT2B	11	8	72.73	3
KCNA5	11	8	72.73	3
KCNAB1	11	8	72.73	3
KCND1	11	8	72.73	3
KCNE4	11	10	90.91	4
KCNH2	11	9	81.82	4
KCNJ5	11	9	81.82	4
KCNJ8	11	9	81.82	5
KCNMB1	11	9	81.82	4
KCNN3	11	11	100	3
KCNT2	8	6	75	4
KCTD12	11	8	72.73	5
KCTD2	11	8	72.73	4
KCTD9	11	8	72.73	3
KDR	11	8	72.73	3
KHK	11	8	72.73	4
KIAA0513	11	10	90.91	3
KIF17	11	8	72.73	3
KIF3C	11	9	81.82	5
KIF5C	10	9	90	4
KIFC3	11	8	72.73	5
KIT	11	9	81.82	3
KITLG	11	8	72.73	3
KLF11	11	8	72.73	3
KLF15	11	9	81.82	4
KLF2	11	9	81.82	6
KLF4	11	10	90.91	3
KLHDC1	9	7	77.78	3
KLHDC8A	11	9	81.82	5
KLHL36	11	8	72.73	3
KLHL4	11	10	90.91	6
KLHL5	9	7	77.78	4
KLKB1	11	10	90.91	3
KMT2A	10	8	80	3
L1CAM	11	8	72.73	4
LACC1	9	7	77.78	4
LACTB	9	7	77.78	3
LAG3	11	8	72.73	4
LAIR1	11	10	90.91	3
LAPTM5	11	9	81.82	4
LCN10	8	6	75	3
LDB3	11	8	72.73	5
LDOC1	11	9	81.82	3
LEP	11	10	90.91	5
LEPR	11	8	72.73	4
LGALS12	9	8	88.89	3
LGALS2	11	9	81.82	5
LGI2	11	10	90.91	4
LGR6	9	8	88.89	3
LHX6	11	9	81.82	6
LHX9	9	9	100	5
LILRA2	11	10	90.91	6
LILRA5	11	9	81.82	3
LILRA6	10	8	80	3
LILRB1	10	9	90	3
LILRB2	11	9	81.82	3
LILRB5	11	9	81.82	8
LIMS2	11	10	90.91	6
LINC00672	6	5	83.33	3
LMBR1L	11	9	81.82	4
LMCD1	11	10	90.91	5
LMNA	11	8	72.73	6
LMO3	11	9	81.82	4
LMOD1	11	8	72.73	4
LOXL1	11	8	72.73	3
LPAR4	11	9	81.82	4
LPCAT4	11	9	81.82	4
LPP	11	9	81.82	3
LRMP	11	9	81.82	5
LRP1	11	10	90.91	7
LRP5	11	8	72.73	3
LRRC15	11	9	81.82	4
LRRC2	11	9	81.82	3
LRRC74A	7	5	71.43	3
LRRK2	9	7	77.78	4
LRRN2	11	9	81.82	5
LRRN3	11	9	81.82	4
LSMEM2	8	6	75	3
LST1	11	9	81.82	6
LTB4R	11	8	72.73	5
LTBP2	11	8	72.73	5
LTBP3	11	9	81.82	5
LTC4S	11	9	81.82	7
LURAP1	8	7	87.5	4
LURAP1L	8	6	75	3
LVRN	7	7	100	3
LXN	11	9	81.82	4
LY6H	11	9	81.82	5
LY86	11	9	81.82	5
LY96	11	11	100	6
LYL1	11	10	90.91	5
LYPLAL1	9	7	77.78	3
LYRM1	11	8	72.73	3
LYVE1	11	11	100	6
LYZ	11	8	72.73	5
LZTS1	11	8	72.73	5
MAF	11	8	72.73	5
MAFB	11	8	72.73	4
MAFG	11	8	72.73	4
MAG	11	9	81.82	6
MAML2	9	7	77.78	3
MAN1C1	11	8	72.73	6
MAN2B1	11	8	72.73	3
MAOB	11	9	81.82	4
MAP1A	11	9	81.82	5
MAP1LC3C	11	9	81.82	4
MAP3K3	11	9	81.82	5
MAP4K1	11	8	72.73	3
MAP7D3	11	9	81.82	4
MAPK10	11	9	81.82	3
MAPK11	11	8	72.73	5
MAPKBP1	11	8	72.73	3
MAPRE2	11	8	72.73	5
MAPRE3	11	8	72.73	4
MARCHF3	10	9	90	4
MARCO	11	9	81.82	4
MAST4	11	8	72.73	4
MATN2	11	10	90.91	3
MATN3	11	8	72.73	4
MAX	11	8	72.73	3
MBNL1	11	8	72.73	3
MBNL3	11	8	72.73	3
MCAM	11	8	72.73	5
MCF2	11	10	90.91	5
MCHR1	11	10	90.91	3
MCTP1	11	9	81.82	4
MDFI	11	8	72.73	3
MDFIC	11	8	72.73	4
ME3	11	8	72.73	3
MECP2	11	9	81.82	4
MEF2C	11	8	72.73	6
MEF2D	11	8	72.73	5
MEGF6	9	7	77.78	3
MEIS2	11	8	72.73	6
MEOX1	11	8	72.73	3
MEOX2	11	10	90.91	5
MFAP4	11	8	72.73	5
MFAP5	11	8	72.73	3
MFNG	11	8	72.73	3
MFSD1	11	9	81.82	4
MGARP	8	6	75	4
MGAT1	11	8	72.73	5
MGP	11	10	90.91	5
MGST3	11	8	72.73	6
MICA	11	8	72.73	3
MID2	11	8	72.73	4
MILR1	11	10	90.91	4
MKNK1	11	8	72.73	4
MKX	9	8	88.89	4
MLLT6	9	7	77.78	3
MLXIP	11	8	72.73	3
MMP13	11	9	81.82	3
MMP2	11	8	72.73	5
MMP23B	8	7	87.5	5
MMP28	11	10	90.91	5
MMRN2	11	9	81.82	5
MPDZ	11	9	81.82	4
MPEG1	9	7	77.78	4
MPL	11	8	72.73	5
MPP1	11	8	72.73	5
MPP6	11	9	81.82	4
MR1	10	8	80	3
MRAS	11	8	72.73	5
MRC1	11	9	81.82	4
MRC2	11	9	81.82	4
MROH7	10	8	80	4
MS4A14	9	8	88.89	3
MS4A4A	11	10	90.91	5
MS4A6A	11	11	100	6
MSC	11	10	90.91	7
MSN	11	9	81.82	4
MSR1	11	10	90.91	4
MTHFR	11	11	100	4
MTMR11	11	8	72.73	4
MTSS1	11	11	100	6
MTTP	11	9	81.82	3
MTURN	8	6	75	3
MVB12B	10	9	90	3
MXI1	11	9	81.82	4
MXRA5	11	8	72.73	4
MYCBP2	11	8	72.73	4
MYCT1	11	9	81.82	3
MYH11	11	10	90.91	4
MYH13	11	11	100	3
MYL9	11	10	90.91	5
MYLK	11	8	72.73	4
MYO15A	11	8	72.73	3
MYO18A	8	6	75	4
MYO1D	11	8	72.73	5
MYO1F	11	9	81.82	3
MYO5A	11	9	81.82	4
MYO7A	11	8	72.73	5
MYOM1	11	10	90.91	5
MYOZ1	11	9	81.82	3
MYOZ3	11	8	72.73	3
MYRF	9	7	77.78	4
N4BP2L1	11	11	100	4
NAALADL1	11	8	72.73	6
NACAD	11	9	81.82	4
NACC2	11	8	72.73	5
NAGS	9	7	77.78	3
NALCN	9	9	100	4
NAP1L1	11	9	81.82	3
NAT8B	11	10	90.91	4
NAV1	11	10	90.91	5
NAV3	11	8	72.73	5
NBL1	9	8	88.89	3
NCAM1	11	11	100	5
NCF1	8	6	75	3
NCF2	11	8	72.73	4
NCF4	11	9	81.82	4
NCOA7	9	7	77.78	3
NCOR2	11	8	72.73	5
NCS1	11	8	72.73	3
NDRG1	11	8	72.73	3
NDRG2	11	8	72.73	3
NDST1	11	9	81.82	3
NDUFA4L2	11	9	81.82	6
NDUFS4	11	8	72.73	3
NECAB3	11	9	81.82	4
NEGR1	9	9	100	4
NEK7	11	8	72.73	4
NENF	11	9	81.82	3
NEURL2	9	8	88.89	5
NFASC	11	10	90.91	5
NFATC1	11	8	72.73	5
NFATC2	9	7	77.78	3
NFE2L2	11	9	81.82	4
NFIB	11	8	72.73	3
NFIX	11	10	90.91	5
NFKBIA	11	9	81.82	4
NFKBIZ	9	8	88.89	3
NGF	11	8	72.73	6
NGFR	11	8	72.73	3
NID2	11	8	72.73	5
NINJ1	11	8	72.73	3
NKAPL	9	7	77.78	6
NKD2	9	7	77.78	4
NKX2-8	11	9	81.82	4
NKX3-2	11	10	90.91	4
NLGN3	11	8	72.73	3
NLRC4	9	8	88.89	3
NME8	10	8	80	3
NMNAT3	9	8	88.89	5
NNMT	11	9	81.82	3
NOD1	11	11	100	4
NOTCH4	11	8	72.73	4
NPC2	11	8	72.73	4
NPFF	11	10	90.91	5
NPL	11	8	72.73	4
NPPA	11	8	72.73	3
NPR1	11	8	72.73	3
NPY	11	9	81.82	3
NR0B1	11	10	90.91	4
NR1H4	10	8	80	3
NR2F1	8	6	75	3
NR3C1	11	10	90.91	4
NR3C2	11	9	81.82	3
NR4A1	11	8	72.73	4
NR4A3	11	8	72.73	5
NR5A1	11	9	81.82	4
NRIP2	11	9	81.82	3
NRK	8	8	100	4
NRN1	11	8	72.73	5
NRP2	11	10	90.91	5
NRROS	8	6	75	5
NTAN1	11	10	90.91	4
NTF3	11	9	81.82	4
NTRK2	11	10	90.91	6
NTS	11	10	90.91	3
NUAK1	11	8	72.73	6
NUPR1	11	8	72.73	3
NXPH2	9	8	88.89	4
NXPH3	11	9	81.82	3
NYNRIN	9	7	77.78	3
OAZ2	11	8	72.73	4
OLFML1	11	8	72.73	6
OMD	11	9	81.82	3
OPRD1	11	9	81.82	3
OSBPL8	11	8	72.73	3
OSCAR	9	7	77.78	4
OSMR	11	9	81.82	4
OXCT2	11	8	72.73	4
P2RX1	11	8	72.73	3
P2RX7	11	10	90.91	5
P2RY13	11	11	100	3
P2RY8	9	7	77.78	3
P4HA3	9	7	77.78	5
PAGR1	10	8	80	4
PARD6A	11	8	72.73	3
PARP8	11	8	72.73	3
PBX3	11	10	90.91	5
PCED1B	8	6	75	3
PCMTD1	9	7	77.78	3
PCOLCE2	11	9	81.82	5
PCP4	11	9	81.82	3
PCSK2	11	11	100	3
PCYT1B	11	8	72.73	3
PDCD1LG2	11	11	100	4
PDCD4	11	8	72.73	3
PDE10A	11	9	81.82	4
PDE1A	11	10	90.91	6
PDE1B	11	10	90.91	7
PDE1C	11	10	90.91	4
PDE2A	11	8	72.73	6
PDE3A	11	8	72.73	3
PDE7B	11	9	81.82	3
PDGFA	11	8	72.73	3
PDGFB	11	9	81.82	3
PDGFD	11	8	72.73	4
PDGFRL	11	8	72.73	6
PDIA2	11	8	72.73	3
PDK4	11	9	81.82	4
PDLIM2	11	8	72.73	4
PDLIM3	11	10	90.91	6
PDLIM5	11	9	81.82	3
PDLIM7	11	9	81.82	4
PDX1	11	9	81.82	3
PDZRN4	11	8	72.73	5
PEA15	11	9	81.82	4
PECAM1	11	8	72.73	5
PEPD	11	8	72.73	3
PFDN4	11	8	72.73	3
PGF	11	9	81.82	3
PGLYRP1	11	10	90.91	4
PGM1	11	8	72.73	5
PGM5	11	11	100	4
PHEX	11	8	72.73	3
PHLDB2	9	7	77.78	3
PI16	9	8	88.89	3
PID1	11	9	81.82	4
PIEZO1	11	8	72.73	5
PIEZO2	11	10	90.91	4
PIK3AP1	9	7	77.78	3
PIK3CA	11	8	72.73	3
PIK3CD	11	8	72.73	7
PIK3IP1	11	9	81.82	5
PIK3R5	11	8	72.73	3
PIM1	11	8	72.73	4
PIM2	11	8	72.73	5
PINK1	11	9	81.82	4
PIPOX	11	9	81.82	4
PITPNM2	9	7	77.78	4
PITX3	11	10	90.91	3
PJA2	11	8	72.73	3
PKD2	11	8	72.73	4
PKD2L1	11	8	72.73	3
PKNOX2	11	9	81.82	5
PLA2G15	11	8	72.73	3
PLA2G1B	11	10	90.91	5
PLA2G2A	11	10	90.91	5
PLA2G5	11	10	90.91	6
PLBD2	9	7	77.78	4
PLCB2	11	8	72.73	4
PLCL2	11	8	72.73	3
PLD1	11	9	81.82	4
PLEK	11	10	90.91	3
PLEKHA4	11	8	72.73	5
PLEKHA6	11	10	90.91	5
PLEKHM2	11	8	72.73	3
PLEKHO2	11	8	72.73	4
PLIN5	7	6	85.71	4
PLK3	11	8	72.73	3
PLN	11	10	90.91	6
PLP1	11	10	90.91	6
PLP2	11	8	72.73	6
PLSCR4	11	9	81.82	4
PLTP	11	8	72.73	4
PLXDC2	11	8	72.73	5
PLXNA2	11	9	81.82	4
PLXNA4	9	9	100	4
PLXNC1	10	8	80	3
PML	11	9	81.82	3
PMP22	11	9	81.82	4
PNMA2	11	8	72.73	5
PNOC	11	10	90.91	5
PNRC1	11	9	81.82	3
PODN	9	7	77.78	5
POLL	11	9	81.82	4
POMC	11	9	81.82	4
PON1	10	9	90	5
PON3	11	10	90.91	5
POPDC2	11	11	100	5
POU6F1	11	10	90.91	5
PPARG	11	8	72.73	4
PPFIA2	11	9	81.82	4
PPFIBP1	11	8	72.73	4
PPM1F	11	8	72.73	3
PPP1R12B	11	9	81.82	4
PPP1R14A	9	7	77.78	3
PPP1R1A	9	7	77.78	4
PPP1R3C	11	8	72.73	3
PPP4R4	11	11	100	6
PRCD	8	6	75	3
PRDM12	11	10	90.91	3
PRDM16	11	10	90.91	4
PRDM8	11	8	72.73	3
PRELID2	9	8	88.89	3
PRELP	11	9	81.82	6
PRKACA	11	8	72.73	3
PRKAR1B	11	8	72.73	4
PRKCB	11	11	100	3
PRKG1	11	9	81.82	3
PRNP	11	9	81.82	3
PROCR	11	9	81.82	3
PROS1	11	8	72.73	4
PROX1	11	9	81.82	4
PRPH	11	8	72.73	3
PRRT2	9	8	88.89	4
PRX	11	8	72.73	3
PSAP	11	8	72.73	3
PSEN2	11	9	81.82	3
PTAFR	11	9	81.82	5
PTGDR	11	11	100	3
PTGER3	11	11	100	5
PTGER4	11	8	72.73	5
PTGES	11	9	81.82	3
PTGFR	11	8	72.73	3
PTGIR	11	8	72.73	3
PTGIS	11	10	90.91	6
PTK2B	11	11	100	3
PTP4A3	11	8	72.73	3
PTPN22	11	8	72.73	3
PTPRB	11	9	81.82	3
PTPRZ1	11	9	81.82	4
PTX3	11	8	72.73	4
PXDC1	10	8	80	5
PYCARD	11	9	81.82	3
QSOX1	11	9	81.82	5
RAB11FIP2	11	8	72.73	3
RAB11FIP5	11	9	81.82	5
RAB12	8	7	87.5	3
RAB29	9	7	77.78	4
RAB31	11	9	81.82	3
RAB3A	11	8	72.73	4
RAB3C	9	9	100	3
RAB3GAP1	11	8	72.73	3
RAB6B	11	9	81.82	5
RAB9B	9	8	88.89	3
RABGAP1L	11	8	72.73	3
RALGDS	11	8	72.73	3
RAMP3	11	9	81.82	5
RAPGEF1	11	9	81.82	4
RAPGEF3	10	10	100	4
RARRES1	11	8	72.73	3
RARRES2	11	10	90.91	5
RASGRF2	9	7	77.78	4
RASGRP2	11	8	72.73	4
RASL11A	9	7	77.78	4
RASSF9	11	8	72.73	4
RBFOX2	11	8	72.73	3
RBMS3	11	8	72.73	5
RBPMS	11	10	90.91	4
RCN3	11	8	72.73	4
RDH5	10	8	80	4
RELN	11	11	100	5
RENBP	11	8	72.73	4
RERG	9	7	77.78	3
RERGL	11	10	90.91	5
REXO2	11	8	72.73	3
RFTN1	11	9	81.82	4
RFTN2	9	7	77.78	4
RFX2	11	8	72.73	4
RGN	11	8	72.73	4
RGS18	9	7	77.78	3
RGS2	11	9	81.82	5
RGS9	11	10	90.91	5
RHBDF2	11	8	72.73	4
RHBG	11	10	90.91	3
RHOB	11	8	72.73	5
RHOXF1	9	9	100	4
RIMS3	11	8	72.73	5
RIN1	11	8	72.73	3
RIN3	11	9	81.82	5
RNASE1	11	11	100	6
RNASE4	11	8	72.73	4
RNASE6	11	9	81.82	5
RND1	11	9	81.82	3
RNF182	9	7	77.78	3
ROBO3	11	8	72.73	6
ROBO4	11	9	81.82	4
ROM1	11	8	72.73	6
RPP25	11	10	90.91	3
RPS6KA6	11	9	81.82	3
RRAD	11	8	72.73	3
RRAGC	11	8	72.73	4
RRAS	11	9	81.82	5
RSAD2	11	8	72.73	3
RSPO2	9	9	100	4
RSU1	11	8	72.73	3
RUFY3	11	8	72.73	3
RUNX1	8	8	100	3
RUNX2	11	9	81.82	4
RUSC2	11	8	72.73	3
RXRA	11	8	72.73	6
RYR2	11	9	81.82	4
S100A10	11	10	90.91	4
S100A6	11	8	72.73	3
S100A8	11	8	72.73	3
S100A9	11	8	72.73	4
S1PR1	11	10	90.91	6
S1PR4	11	8	72.73	3
SCARB1	11	9	81.82	5
SCG2	11	10	90.91	6
SCML4	8	6	75	3
SCN1B	11	8	72.73	3
SCN3A	11	11	100	3
SCN3B	11	8	72.73	5
SCN4A	11	9	81.82	4
SCN7A	11	9	81.82	6
SCN9A	11	9	81.82	3
SCRG1	11	11	100	3
SDS	11	9	81.82	4
SEL1L2	8	7	87.5	3
SELE	11	8	72.73	3
SELP	11	9	81.82	6
SEMA6B	11	8	72.73	4
SEMA6C	11	8	72.73	3
SENP2	11	8	72.73	4
SERPINA3	11	9	81.82	3
SERPINE2	11	8	72.73	4
SERPINF1	11	9	81.82	6
SERPINF2	11	10	90.91	5
SERPING1	11	9	81.82	3
SESN1	11	9	81.82	3
SETDB2	9	8	88.89	3
SETMAR	11	8	72.73	3
SFMBT2	9	8	88.89	3
SFRP2	9	8	88.89	5
SGCA	11	8	72.73	4
SGCD	11	10	90.91	4
SGCE	11	8	72.73	4
SGF29	9	7	77.78	5
SH2B3	11	8	72.73	4
SH3BGRL	11	8	72.73	3
SH3GL2	11	9	81.82	4
SH3TC1	11	8	72.73	3
SHC4	9	7	77.78	3
SHE	9	7	77.78	4
SHISA2	9	7	77.78	4
SIGLEC1	11	10	90.91	5
SIGLEC10	9	7	77.78	4
SIGLEC11	9	8	88.89	4
SIGLEC7	11	10	90.91	3
SIRPA	11	10	90.91	5
SIRT2	11	8	72.73	5
SIT1	11	8	72.73	3
SKAP2	11	8	72.73	5
SLA	11	8	72.73	3
SLAMF7	11	8	72.73	3
SLC15A3	11	9	81.82	6
SLC16A11	9	7	77.78	4
SLC16A2	11	8	72.73	4
SLC16A4	11	8	72.73	4
SLC19A3	11	10	90.91	5
SLC1A3	11	9	81.82	4
SLC22A17	11	9	81.82	3
SLC23A2	11	8	72.73	3
SLC25A12	11	9	81.82	3
SLC25A23	11	8	72.73	3
SLC25A27	9	7	77.78	3
SLC25A28	11	10	90.91	5
SLC25A34	8	6	75	4
SLC25A37	11	9	81.82	5
SLC25A4	11	8	72.73	4
SLC25A42	11	9	81.82	3
SLC2A5	11	8	72.73	3
SLC2A6	11	8	72.73	3
SLC35B4	9	7	77.78	3
SLC36A1	11	9	81.82	3
SLC36A4	9	7	77.78	3
SLC38A1	11	8	72.73	3
SLC38A3	11	8	72.73	3
SLC46A3	11	8	72.73	5
SLC48A1	11	9	81.82	6
SLC4A3	11	9	81.82	4
SLC4A8	11	9	81.82	3
SLC6A1	11	8	72.73	4
SLC6A16	11	8	72.73	3
SLC7A7	11	9	81.82	4
SLC8B1	10	8	80	6
SLC9A9	9	7	77.78	4
SLCO2A1	11	8	72.73	3
SLCO2B1	11	10	90.91	5
SLCO3A1	11	9	81.82	3
SLFNL1	9	7	77.78	3
SLIT2	11	9	81.82	4
SLIT3	11	10	90.91	6
SLITRK3	11	9	81.82	3
SLITRK5	11	9	81.82	3
SMARCD3	11	8	72.73	4
SMIM3	7	5	71.43	3
SMPX	11	9	81.82	5
SNAP25	11	10	90.91	4
SNCA	11	9	81.82	4
SNCG	11	10	90.91	7
SNED1	11	9	81.82	4
SNTA1	11	8	72.73	4
SNX29	11	10	90.91	4
SNX29P2	6	5	83.33	3
SNX33	9	7	77.78	4
SOBP	11	8	72.73	4
SOCS3	11	9	81.82	5
SOD3	11	8	72.73	4
SORBS1	11	10	90.91	3
SORBS3	11	8	72.73	3
SORCS2	9	7	77.78	6
SOX10	11	9	81.82	3
SOX15	11	8	72.73	4
SP110	11	9	81.82	4
SPACA3	9	7	77.78	3
SPEG	8	7	87.5	3
SPI1	11	8	72.73	7
SPOCD1	9	7	77.78	4
SPOCK2	11	8	72.73	6
SPRYD3	9	8	88.89	3
SPSB1	11	8	72.73	4
SPTAN1	10	8	80	5
SPTBN1	11	8	72.73	4
SPTBN4	11	8	72.73	5
SRGAP1	9	9	100	3
SRGN	11	9	81.82	3
SRPX	11	8	72.73	3
SSBP2	11	9	81.82	3
SSC5D	9	7	77.78	4
SSTR1	11	10	90.91	3
ST13	11	8	72.73	3
ST3GAL1	11	9	81.82	3
ST6GALNAC5	11	9	81.82	5
ST6GALNAC6	9	7	77.78	4
ST8SIA4	11	8	72.73	4
ST8SIA5	11	9	81.82	3
STAB1	10	8	80	4
STAB2	11	10	90.91	5
STAR	11	8	72.73	3
STARD8	11	11	100	3
STARD9	9	7	77.78	3
STAT5A	11	9	81.82	5
STAT5B	11	10	90.91	4
STEAP1B	8	7	87.5	4
STEAP2	9	7	77.78	4
STEAP4	11	8	72.73	3
STIM2	9	7	77.78	3
STK10	11	8	72.73	4
STMN2	11	9	81.82	3
STOM	11	9	81.82	3
STOX2	9	8	88.89	3
STX11	11	10	90.91	5
STX2	11	8	72.73	4
STX7	11	8	72.73	3
STXBP1	11	8	72.73	4
SUGCT	9	7	77.78	4
SUN2	11	9	81.82	6
SUSD3	9	7	77.78	6
SYDE1	11	8	72.73	3
SYF2	11	8	72.73	3
SYN2	11	8	72.73	4
SYNC	11	8	72.73	4
SYNE1	11	8	72.73	3
SYNE3	8	8	100	3
SYNGR1	11	9	81.82	4
SYNJ2	10	8	80	3
SYNM	11	11	100	4
SYNPO	11	9	81.82	6
SYNPO2	11	8	72.73	3
SYPL2	8	6	75	4
SYT4	9	9	100	3
SYTL2	11	8	72.73	4
SYTL4	9	7	77.78	3
TACC1	11	10	90.91	4
TACR2	11	8	72.73	3
TAGLN	11	9	81.82	6
TAL1	11	9	81.82	7
TBC1D2B	11	8	72.73	5
TBKBP1	11	8	72.73	5
TBX1	11	9	81.82	4
TBX19	11	10	90.91	3
TBXA2R	11	8	72.73	3
TBXAS1	11	10	90.91	5
TCEA3	9	7	77.78	3
TCEAL1	11	10	90.91	3
TCEAL2	11	8	72.73	5
TCEAL4	11	10	90.91	3
TCF15	11	9	81.82	4
TCF21	11	10	90.91	5
TCP11L1	11	9	81.82	4
TDRD1	11	10	90.91	3
TDRD10	9	8	88.89	5
TDRD6	9	8	88.89	3
TECTA	11	9	81.82	3
TEF	11	8	72.73	4
TEX2	11	9	81.82	3
TF	11	10	90.91	4
TFE3	11	8	72.73	4
TFPI	11	8	72.73	4
TGFBR2	11	9	81.82	4
TGFBR3	11	9	81.82	3
TGM1	11	9	81.82	3
THAP3	11	8	72.73	3
THBD	11	9	81.82	3
THBS2	11	8	72.73	5
THBS4	11	8	72.73	4
THEMIS2	10	9	90	3
THSD7B	9	8	88.89	4
TIFAB	8	6	75	3
TIMP1	11	9	81.82	5
TIMP2	11	8	72.73	5
TIMP4	11	10	90.91	5
TINAGL1	11	9	81.82	3
TLN1	11	9	81.82	5
TLR5	11	8	72.73	3
TLR7	11	8	72.73	4
TLR8	11	8	72.73	4
TLX2	11	9	81.82	4
TMCC2	11	9	81.82	6
TMEM100	11	9	81.82	4
TMEM109	11	8	72.73	3
TMEM121	11	8	72.73	3
TMEM132E	8	6	75	3
TMEM140	11	9	81.82	4
TMEM151A	9	8	88.89	3
TMEM159	11	9	81.82	4
TMEM176A	11	9	81.82	6
TMEM176B	9	8	88.89	3
TMEM245	8	6	75	3
TMEM255A	10	9	90	5
TMEM255B	8	7	87.5	4
TMEM47	11	8	72.73	4
TMEM51	11	8	72.73	5
TMEM74B	9	7	77.78	4
TMEM86A	9	9	100	4
TMOD2	11	9	81.82	3
TNFAIP8L2	9	7	77.78	4
TNFRSF10C	11	8	72.73	3
TNFRSF10D	11	8	72.73	4
TNFRSF13B	11	8	72.73	3
TNFRSF14	11	8	72.73	3
TNFRSF17	11	11	100	3
TNFRSF1A	11	8	72.73	4
TNFRSF1B	11	8	72.73	3
TNFSF12	8	6	75	4
TNFSF13B	9	8	88.89	4
TNFSF14	11	9	81.82	5
TNFSF8	11	9	81.82	5
TNIK	11	8	72.73	3
TNK2	11	8	72.73	3
TNMD	11	10	90.91	4
TNNC2	11	10	90.91	5
TNNT2	11	9	81.82	3
TNNT3	11	8	72.73	3
TNRC6C	9	8	88.89	3
TNS1	11	11	100	6
TNS2	10	8	80	5
TNS3	11	9	81.82	5
TNXB	10	8	80	6
TPCN1	11	8	72.73	5
TPH1	11	8	72.73	4
TPK1	11	8	72.73	4
TPM2	11	10	90.91	5
TPP1	11	9	81.82	4
TPPP	11	8	72.73	3
TPRG1	9	9	100	3
TPSAB1	10	9	90	6
TRABD2A	6	5	83.33	3
TRANK1	11	8	72.73	3
TREM2	11	9	81.82	3
TRIL	11	9	81.82	5
TRIM36	11	10	90.91	4
TRIM63	9	8	88.89	3
TRIML2	9	9	100	3
TRIO	11	9	81.82	3
TRNP1	9	8	88.89	4
TRPC1	11	9	81.82	3
TRPV2	11	9	81.82	7
TSC22D3	11	10	90.91	5
TSHR	11	10	90.91	3
TSHZ2	11	8	72.73	3
TSKS	11	10	90.91	3
TSPAN18	9	7	77.78	4
TSPAN2	11	9	81.82	3
TSPYL2	11	9	81.82	5
TTC8	9	7	77.78	3
TTLL3	9	7	77.78	3
TTYH2	9	8	88.89	4
TUSC1	9	7	77.78	4
TXLNB	9	7	77.78	4
TYROBP	11	9	81.82	4
UBA7	8	7	87.5	4
UCHL1	11	8	72.73	5
UCN	11	8	72.73	3
ULK2	11	8	72.73	3
UNC13D	9	7	77.78	3
UNKL	11	8	72.73	4
UPB1	11	10	90.91	3
UPK3A	11	9	81.82	3
USF2	11	9	81.82	6
USP13	11	8	72.73	3
UTF1	11	8	72.73	3
UVRAG	11	9	81.82	4
VAMP1	11	9	81.82	3
VAMP5	11	9	81.82	5
VASP	11	8	72.73	3
VAT1	11	8	72.73	5
VCAM1	11	10	90.91	4
VEGFC	11	8	72.73	3
VENTX	11	8	72.73	3
VGLL3	11	8	72.73	3
VIPR2	11	8	72.73	4
VIT	9	8	88.89	5
VKORC1	11	8	72.73	3
VMO1	9	7	77.78	5
VNN2	11	9	81.82	3
VSIG4	11	9	81.82	4
VSNL1	11	10	90.91	6
VSTM4	11	9	81.82	3
VTN	8	6	75	3
VWCE	9	8	88.89	5
WAS	11	9	81.82	3
WASF3	11	9	81.82	3
WBP1L	9	7	77.78	4
WBP2	11	9	81.82	3
WDFY4	8	6	75	3
WIPF3	9	7	77.78	5
WNT10A	9	8	88.89	3
WNT2B	11	9	81.82	4
WSCD2	11	9	81.82	3
WTIP	8	6	75	3
XAF1	11	8	72.73	3
XAGE2	8	7	87.5	4
XPNPEP2	11	10	90.91	5
YBX3	10	9	90	3
YPEL2	9	7	77.78	4
YPEL3	9	7	77.78	5
YPEL4	9	7	77.78	3
YPEL5	11	9	81.82	3
ZBTB16	11	8	72.73	3
ZBTB7C	9	8	88.89	4
ZC3H6	9	7	77.78	4
ZCCHC24	11	10	90.91	5
ZDBF2	9	7	77.78	4
ZDHHC19	9	8	88.89	4
ZFHX4	11	9	81.82	6
ZFP36	11	9	81.82	4
ZFPM2	11	8	72.73	5
ZMAT1	9	7	77.78	3
ZNF106	10	8	80	5
ZNF331	11	8	72.73	3
ZNF365	11	9	81.82	5
ZNF383	9	7	77.78	3
ZNF385D	11	9	81.82	4
ZNF395	11	9	81.82	4
ZNF483	9	9	100	4
ZNF502	9	7	77.78	3
ZNF521	8	6	75	3
ZNF540	9	8	88.89	3
ZNF541	9	8	88.89	3
ZNF671	11	10	90.91	3
ZNF763	8	6	75	3
ZSCAN31	10	8	80	3

## Sheet: Table S7
Table S7. Sequence of primers used for quantitative PCR
Species	Target name	Sequence (5' to 3')	Direction
Human	HCK	CCCTGTATGATTACGAGGCCA	Forward
		CACTCCCCGGATTCCTCTAGG	Reverse
	GBP2	GTTCCTACATCCTCAGCCATTCC	Forward
		CCACTGCTGATGGCATTGACGT	Reverse
	STAT1	ATGGCAGTCTGGCGGCTGAATT	Forward
		CCAAACCAGGCTGGCACAATTG	Reverse
	STAT3	TCACTTGGGTGGAGAAGGAC	Forward
		GCTACCTGGGTCAGCTTCAG	Reverse
	ITGB2	AGTCACCTACGACTCCTTCTGC	Forward
		CAAACGACTGCTCCTGGATGCA	Reverse
	EGFR	GGTGCAGGAGAGGAGAACTGC	Forward
		GGTGGCACCAAAGCTGTATT	Reverse
	GAPDH	CTGGGCTACACTGAGCACC	Forward
		AAGTGGTCGTTGAGGGCAATG	Reverse
Mouse	Hck	GCAGTTTGGAGAAGTGTGGATGG	Forward
		TGCAGCGACTTCATCAGGTTGG	Reverse
	Gbp2	AGATGCCCACAGAAACCCTCCA	Forward
		AAGGCATCTCGCTTGGCTACCA	Reverse
	Stat1	AGACCACCTCTCTTCCTGTCGT	Forward
		AAACTGCCAACTCAACACCTCT	Reverse
	Stat3	AGGAGTCTAACAACGGCAGCCT	Forward
		GTGGTACACCTCAGTCTCGAAG	Reverse
	Itgb2	CTTTCCGAGAGCAACATCCAGC	Forward
		GTTGCTGGAGTCGTCAGACAGT	Reverse
	Egfr	GCCATCTGGGCCAAAGATACC	Forward
		GTCTTCGCATGAATAGGCCAAT	Reverse
	Gapdh	GAACATCATCCCTGCATCCA	Forward
		CCAGTGAGCTTCCCGTTCA	Reverse
